# Supplementary material for: Melanin-Based Nanoparticles for Lymph Node Tattooing: Experimental, Histopathological and Ultrastructural Study
Source: Nanomaterials (Basel). 2024 Jul 4;14(13):1149. doi: 10.3390/nano14131149 (PMC11243654; doi:10.3390/nano14131149)
Supplement: Supplementary file 1 [file nanomaterials-14-01149-s001.zip]

Archive with 1 entries (1 files):
- nanomaterials-3068064-supplementary.pdf
